# Supplementary material for: Comparative Genomics and Physiological Characterization of Two Aerobic Spore Formers Isolated from Human Ileal Samples
Source: Int J Mol Sci. 2022 Nov 29;23(23):14946. doi: 10.3390/ijms232314946 (PMC9739757; doi:10.3390/ijms232314946)
Supplement: Supplementary file 1 [file ijms-23-14946-s001.zip]

Archive with 3 entries (3 files):
- figures s1.tif
- figures s2.tif
- Supplementary_Material.pdf
